# Supplementary material for: Multiomics Biomarkers for Differential Diagnosis of Pleural Effusion: Integration of Proteomic Markers and Single‐Cell Transcriptomics
Source: Hum Mutat. 2026 Apr 15;2026:5946608. doi: 10.1155/humu/5946608 (PMC13084142; doi:10.1155/humu/5946608)
Supplement: Supplementary file 2 — Supporting Information 2 Table S2: Malignant disease spectrum. [file HUMU-2026-5946608-s001.xlsx]

## Sheet: Table 2 - Disease Spectrum
Table 2. Disease Spectrum of Malignant Pleural Effusion Based on Medical Thoracoscopy
